# Supplementary material for: Gulf War Illness Is Associated with Host Gut Microbiome Dysbiosis and Is Linked to Altered Species Abundance in Veterans from the BBRAIN Cohort
Source: Int J Environ Res Public Health. 2024 Aug 21;21(8):1102. doi: 10.3390/ijerph21081102 (PMC11354743; doi:10.3390/ijerph21081102)
Supplement: Supplementary file 1 [file ijerph-21-01102-s001.zip]

Archive with 1 entries (1 files):
- ijerph-3076198-supplementary.pptx
